# Supplementary material for: International Expert Consensus on Instrument-Assisted Soft-Tissue Mobilization Precautions and Contraindications: A Modified Delphi Study
Source: Healthcare (Basel). 2025 Mar 15;13(6):642. doi: 10.3390/healthcare13060642 (PMC11941819; doi:10.3390/healthcare13060642)
Supplement: Supplementary file 1 [file healthcare-13-00642-s001.zip]

Archive with 2 entries (2 files):
- MDPI HC IASTM Supplementary File .pdf
- MDPI Healthcare Supplementary Glossary.pdf
